# Supplementary material for: Antibiotic heteroresistance in Mycobacterium tuberculosis isolates: a systematic review and meta-analysis
Source: Ann Clin Microbiol Antimicrob. 2021 Oct 13;20:73. doi: 10.1186/s12941-021-00478-z (PMC8513340; doi:10.1186/s12941-021-00478-z)
Supplement: Supplementary file 2 — Additional file 2. Forest plots of antibiotic heteroresistance rate in M. tuberculosis isolates based on quality, publication year, and heteroresistant assay. [file 12941_2021_478_MOESM2_ESM.xlsx]

## Sheet: Sheet1
ID	Author	Year	Author, Year	Study Period	Setting-Country	continentes	Type of samples	Number of samples	Number of Mycobacterium tuberculosis	Color	Heteroresistance assay	Number of M. tuberculosis heteroresistance to isoniazid	Number of M. tuberculosis studied to isoniazid	Number of M. tuberculosis heteroresistance to rifampin	Number of M. tuberculosis studied to rifampin	Number of M. tuberculosis heteroresistance to Fluoroquinolones	Number of M. tuberculosis studiedto Fluoroquinolones	Number of M. tuberculosis heteroresistance to ethambotol	Number of M. tuberculosis studied to ethambotol
1	Ajbani K	2012	Ajbani K, 2012	2011	India	Asia	sputum	170	170	Green	Genotype MTBDRsl					2	170
2	Anthwal D	2017	Anthwal D, 2017	2004 -2006	India	Asia	sputum	99	99	Yellow	DNA sequencing			5	99
3	Banu S	2017	Banu S, 2017	2015-2016	Bangladesh-Thailand	Asia	sputum	95	95	Blue	TaqMan array card (TAC)	1	95
4	Chakravorty S	2011	Chakravorty S, 2011	NA	diverse geographical origins	Asia, Africa, and America		92	92	Blue	sloppy molecular beacons (SMBs) and DNA sequence analysis					8	92
5	Chakravorty S	2012	Chakravorty S, 2012	NA	diverse geographical origins	Africa, Asia, Australia, Europe, and Latin America		589	589	Blue	(SMBs)			2	236
6	Coeck N	2016	Coeck N, 2016		diverse geographical origins	Europe, Asia, Africa, America			98	Yellow	Sanger sequencing					5	98
7	Daum L	2018	Daum L, 2018	2016	Ukrine	Europe	sputum	100	75	Yellow	NGS			5	69	7	45
8	Eilertson B	2014	Eilertson B, 2014	2002-2010	USA	America			38	Yellow	DNA sequencing					10	26
9	Ferro B	2013	Ferro B, 2013	2001- 2011	Colombia	America			113	Green	GenoType MTBDRplus and GenoType MTBDRsl	2	113			7	113	1	113
10	Gupta R	2017	Gupta R, 2017	2012-2015	India	Asia	CSF		197	Green	Line-probe assay (LPA)	8	197	2	197
11	Heep M	2001	Heep M, 2001	1997	Germany	Europe			91	Yellow	DNA sequencing			3	80
12	Hofmann-Thiel S	2009	Hofmann-Thiel S, 2009	2006	Uzbekistan	Asia	Sputum	35	35	Green	Genotype MTBDR	3	35	5	35
13	Huo F	2020	Huo F, 2020	2018	China	Asia	Sputum	33	33	Yellow	Sanger sequencing plots					2	33
14	Jain a	2016	Jain a, 2016	2012-2015	India	Asia	Sputum	4895	4895	Green	Line-probe assay (LPA)	4	4895
15	Jouet A	2020	Jouet A, 2020	2007-2016	diverse geographical origins		Sputum	1258	1258	Yellow	Deeplex Myc-TB sequencing and WGS	2	1258			1	1258	3	1258
16	Kumar P	2013	Kumar P, 2013	NA	India	Asia	sputum	578	455	Yellow	sequencing of rpoB and katG gene	14	142	53	184
17	Lu W	2016	Lu W, 2016	2008	China	Asia	sputum	112	99	Green	GenoType MTBDRsl			3	99	40	40	2	99
18	Madhuri K	2015	Madhuri K, 2015	2011-2012	India	Asia	Pulmonary specimens	678	100	Green	LPA (Genotype MTBDR plus)	2	48
19	Mekonnen D	2015	Mekonnen D, 2015	2012-2014	Ethiopia	Africa	sputum and extrapulmonary (peritoneal fluid, tissue, lymph node aspirate, and pus specimens)	856	413	Green	LPA	2	176	8	168
20	Molina-Moya B	2015	Molina-Moya B, 2015	NA	Lithuania, Spain	Europe	Sputum		114	Green	LPA					1	27
21	Nikam C	2016	Nikam C, 2016	2011-2013	India	Asia	sputum, pus, body fluid, biopsy, tissue, etc.		340	Green	LPA	18	290
22	Pietersen E	2015	Pietersen E, 2015	2002-2012	South Africa	Africa		31	178	Blue	spoligotyping
23	Plinke C. 2019	2019	Plinke C. 2019	2001-2002	Uzbekistan	Asia			197	Yellow	sequencing							3	39
24	Rashid O	2020	Rashid O, 2020	2016-2018	India	Asia	sputum	6480	238	Green	LPA	2	241
25	Shivekar S	2020	Shivekar S, 2020	2013-2018	India	Asia	sputum	20,245 specimens	20218	Green	Genotype MTBDRplus assay	1130	3390	463	1582
26	Singhal R	2017	Singhal R, 2017	2012-2013	India	Asia	sputum	812	606	Green	LPA	6	134	5	137
27	Singhal R	2014	Singhal R, 2014	2012	India	Asia	sputum	535	372	Green	LPA	4	210	17	209
28	Stephen S	2019	Stephen S, 2019	NA	Zimbabwe	Africa	sputum		55	Green	GenoType MTBDRplus	1	27	1	20
29	Tilahun M	2020	Tilahun M, 2020	2017	Ethiopia	Africa	sputum	230	190	Green	LPA	2	190
30	Tolani M	2012	Tolani M, 2012	2004-2007	India	Asia	sputum	681 onset and 345 fifth month samples	88 onset isolates, 67 fifth month isolates	Green	GenoType MTBDRplus	32	57	22	64
31	Victor T	2012	Victor T, 2012	1992-1997	South Africa	Africa	sputum		63	Green	LPA	1	63
32	Yacoob F	2016	Yacoob F, 2016	NA	India	Asia	sputum	200	200	Green	LPA	2	200
33	Zhang X	2012	Zhang X, 2012	2008-2010	China	Asia	Pulmonary specimens	235	235	Yellow	sequence analysis					54	235
34	Zhang X	2013	Zhang X, 2013	2006-2011	China	Asia		220	220	Blue	iPLEX Gold assay
35	Zheng C	2015	Zheng C, 2015	2008-2011	China	Asia	Pulmonary specimens	499	499	Yellow	rpoB Sequencing			4	292
36	Chakravorty S	2017	Chakravorty S, 2017	NA	India	Asia	sputum	227		Yellow	Sanger sequencing			1	277
37	Chakravorty S	2017	Chakravorty S, 2017	NA	China	Asia	sputum	24		Yellow	Sanger sequencing					1	16
38	Chen J	2018	Chen J, 2018	NA	China	Asia	sputum	94	34	Blue	RT- PCR			1	34
